# Supplementary material for: Computational analysis of heat shock proteins and ferroptosis-associated lncRNAs to predict prognosis in acute myeloid leukemia patients
Source: Front Genet. 2023 Aug 1;14:1218276. doi: 10.3389/fgene.2023.1218276 (PMC10436091; doi:10.3389/fgene.2023.1218276)
Supplement: Supplementary file 1 [file Table2.xlsx]

## Sheet: Sheet1
lncRNA name
AC110611.1
FAM13A-AS1
AC021713.1
LINC00534
AC068620.1
AC016629.2
AC015849.3
MIR99AHG
AC103876.1
AL121933.2
AC093746.1
AL009177.1
AC022272.1
EDRF1-AS1
LINC01415
AC004832.1
ERVK13-1
AL353572.4
AC137630.3
AL035409.1
AL157886.1
AL354696.1
NFE4
AC005670.3
AC026356.1
AC104825.1
LINC01993
AC127526.2
MIR4435-2HG
AC009090.6
AC090527.3
AL133243.2
AP001893.1
AC009148.1
AC097382.2
AC105265.2
HCG18
UBE2D3-AS1
SIDT1-AS1
AL731563.3
AC002558.3
AC125437.1
AC019080.1
LINC02156
AL022322.2
AC215522.2
AP000465.1
AC009971.1
AP001432.1
AL592424.1
AC079148.3
AL139274.2
AC084824.3
AC138150.1
AC138956.2
MGAT3-AS1
AC008119.1
AL445309.1
CARNMT1-AS1
GPR1-AS
AC084824.4
LINC01767
LINC01270
TBILA
AL132989.1
AC096586.2
AC113410.4
AC105415.1
ZNF451-AS1
AC008393.1
C5orf67
AL358232.2
Z85996.2
MAGI1-IT1
LINC01096
AC106900.1
AC100834.2
AC008567.3
NIPBL-DT
AC000072.1
AC011477.1
AC136475.3
AC010261.2
AC007066.2
AC006517.2
AC044802.2
AJ239328.1
AC108058.1
AC090519.1
BX537318.1
CTBP1-AS
EPB41L4A-DT
AC007405.2
MAP3K20-AS1
AL157871.2
MIR4453HG
AL359697.1
AL138916.1
AL162385.1
AC009237.14
EBLN3P
AL138716.1
AC007391.2
Z68871.1
ACAP2-IT1
AC000120.1
AL157786.1
RAD51-AS1
AC092902.6
AP001528.1
IQCH-AS1
FBXO30-DT
AC110011.1
CHRM3-AS2
TTC28-AS1
AL023581.2
AC129492.1
GPRACR
LINC00324
CENATAC-DT
AP000962.1
LINC01146
AP001531.1
AF121898.1
AC009084.1
AC104561.3
TFAP2A-AS1
AC099811.1
AC004947.1
VPS9D1-AS1
OIP5-AS1
AC009032.1
AC022306.2
AL078604.2
AC002069.2
TTC21B-AS1
LINC00921
AL136221.1
LINC01547
AC004691.1
AF127936.1
AL513165.1
AC060780.1
NOP14-AS1
AC016949.1
FTX
LINC00624
AC020743.3
COL18A1-AS2
AC090515.4
PHKA1-AS1
AC010378.1
AC008280.2
AL357873.1
AC018647.2
AC011455.8
AC009081.1
AC006213.1
AL109837.3
LINC02412
PBX1-AS1
AF124730.1
AL031429.2
AC079466.1
AC063979.1
AL137786.1
BX322562.1
LINC00570
AL356747.1
AC099329.1
AC022558.1
AL133343.1
AC007431.1
LINC01033
AL359091.4
AL078604.4
AC068397.1
AC011509.1
AC010636.2
AC016727.1
AC021683.2
AC022400.4
TMCC1-AS1
SNHG4
AC006372.2
CLSTN2-AS1
AC013474.2
ALG13-AS1
AL139353.2
LINC01474
AC098484.4
AC013460.1
AC012354.1
NORAD
TAF1A-AS1
HHIP-AS1
AF038458.2
CRPPA-AS1
SEC24B-AS1
LINC02864
AP003498.1
NRAV
AC004039.1
MANEA-DT
ZNF687-AS1
CR936218.2
AL365330.1
AC109133.1
AL049830.3
PAXBP1-AS1
AC022166.2
SCUBE1-AS1
LINC01340
LINC02234
AC021683.6
AP002761.2
CYP4F26P
AL391001.1
AL118505.1
Z82214.1
GAS1RR
AC022893.1
AL158206.1
AL078581.4
AC105411.1
ERVE-1
FAM225A
Z99572.1
LINC01494
AL158163.1
AL121584.1
AC093297.1
AC016583.2
AC026620.2
NUTM2B-AS1
AC010280.2
AL161663.2
BNC2-AS1
AC068946.3
AC116049.1
AC104984.3
LINC01030
AC007193.2
COA6-AS1
LINC01976
AC068533.3
AC068759.1
AC236668.1
AC100803.3
AP000462.1
LINC02527
AL596202.1
AL592295.6
ATP13A4-AS1
DHRS4-AS1
AC100793.2
ANKRD10-IT1
AC004083.1
AL109914.1
PAPPA-AS2
AC012313.1
AC022387.2
AL390719.2
AL158212.3
AC022364.1
AL450344.2
AL137789.2
AP000766.1
HOXC-AS1
LINC02770
AC021078.1
Z97055.2
AL080317.2
AC092802.3
EIF3J-DT
FGF12-AS3
AC079148.2
GMDS-DT
LINC00877
A1BG-AS1
LINC02201
AC068389.3
MRPL20-AS1
AC093159.1
AC009120.2
AP000439.2
AL512603.2
NADK2-AS1
AP005899.2
LINC01366
AC010198.2
AC024267.5
AC007406.4
PPP3CB-AS1
AC005050.3
AL118506.1
LINC00628
AC020934.2
AL132800.1
LINC01978
LINC01217
AC092118.1
SMILR
BX640515.1
AC007880.1
AL139351.1
DLEU2L
AC007877.1
AC008736.1
AL136531.1
SNHG16
AC079804.3
AC092620.1
LINC00989
AC008543.1
SCAMP1-AS1
AC017006.1
AC005387.1
AL353753.1
TSBP1-AS1
AC012360.3
AC008667.1
RUNDC3A-AS1
AC009486.2
AC127526.4
AC106799.3
NLGN1-AS1
LINC00871
AL158847.1
AC002091.2
C17orf77
LINC01278
PSMA3-AS1
HTR2A-AS1
TRIM52-AS1
AP002954.1
AP002813.1
AC015712.6
AL513550.1
AL137024.1
RTCA-AS1
AC127526.5
AP000936.1
AC108136.1
AC108449.2
AC079776.5
AL049840.6
AC096733.2
AC113361.1
AC069410.1
AC002553.1
AL031600.1
AC068774.1
LINC02754
AC010834.3
AC016747.2
AC100801.2
HCG15
AC087672.2
ERICH6-AS1
AC009403.1
AC100782.1
PLAC4
AC109587.1
AC107081.3
AL606534.1
AC016394.1
AC103703.1
RPARP-AS1
AL135960.1
MAGI1-AS1
AC099518.1
AC090409.1
AL023877.1
SNHG9
AL592148.3
FOXP1-IT1
AC036222.1
AF230666.1
AC005920.2
AC090589.2
AC055874.1
AL049840.2
AC027601.1
AC006449.6
KIF5C-AS1
AC010809.3
AC138649.1
AC005071.1
Z99289.1
AC009237.15
AL138900.1
BACE1-AS
NIFK-AS1
NOL4L-DT
AC006511.6
PELATON
AC006059.1
AC131025.3
AP000813.1
Z83843.1
AC008735.3
SRP14-AS1
LINC00520
SLC25A21-AS1
STX18-AS1
NECTIN4-AS1
AL121970.1
AC093690.1
LINC00342
AC069224.1
KCNMA1-AS3
SP2-AS1
AL731566.2
AL109809.4
MIR193BHG
AL356134.1
AL021368.2
AC078850.2
AC108463.3
AL132982.1
AC008443.3
AC092636.1
ZBED3-AS1
AP000941.1
AL355835.1
AC120053.1
AL035409.2
PAXIP1-AS2
COL18A1-AS1
AC017104.5
AC096577.1
AL139351.3
AL354696.2
PDYN-AS1
LINC01398
AC068631.1
AC130888.1
RIPOR3-AS1
LINC02151
PITRM1-AS1
AL392023.2
AL451047.1
AC084876.1
LINC02068
DGUOK-AS1
CKMT2-AS1
AC022784.6
COX10-AS1
AL139294.1
C15orf54
AC127526.1
THRB-IT1
INTS6-AS1
AC010643.1
LINC00630
LINC02367
AL442071.2
AC010525.1
BX323046.1
AC244093.4
AC135178.4
LINC02432
AC012615.6
ATP2A1-AS1
PRICKLE2-AS2
GRM3-AS1
SDCBP2-AS1
AC003093.1
AC011752.1
AC083798.2
AC084864.2
AL627308.3
AL513128.3
AC092802.1
AC025171.2
AC106793.1
AC104071.1
AL118511.1
AP000462.3
AP001189.3
C2-AS1
LINC01503
AC008753.2
AC005008.2
AC024361.1
AC046168.2
AC005280.2
AC008055.2
AC093766.1
AC104335.1
AC064874.1
LINC01345
AP000697.1
AL050341.2
SOX5-AS1
AL357075.2
AC123912.4
AC010547.2
AL449983.1
BOLA3-AS1
AC044802.1
AC116565.1
AC007406.1
AC011477.2
SIX3-AS1
ARRDC1-AS1
AC231533.1
C21orf62-AS1
HECW2-AS1
AC010261.1
AL359878.1
PCBP3-AS1
SOS1-IT1
AL355432.1
AC091178.2
MRPL20-DT
ZNF32-AS2
MIR4713HG
AC117430.1
USP46-DT
LINC00839
AC025741.1
AP000462.2
KLHDC7B-DT
Z95115.1
AL359233.1
AL591721.1
PLUT
AL080317.1
AC009141.1
DNAJC3-DT
AL590550.1
AC104462.1
DISC1FP1
THORLNC
AC108865.1
LINC02732
AC133919.1
MAPKAPK5-AS1
AC009318.2
AC245187.2
FAM157C
AC079684.1
AP002360.1
AC022868.1
LINC02772
AC021785.1
AL133338.1
AC007881.4
AC015712.1
AC018742.1
LINC02232
AL139002.1
LINC02416
JMJD1C-AS1
LINC02035
AL592156.1
ZNF337-AS1
Z69733.1
AL662791.1
FLJ20021
AL121988.1
AL118508.1
AC103591.4
AF235103.3
MHENCR
AL445524.1
ELOA-AS1
AC025917.1
AC074117.1
AL139351.2
HDAC4-AS1
AL353748.3
AL442003.1
LINC01216
AC069281.2
AL138720.1
AL158832.2
SLIT1-AS1
AL117327.1
AC073389.3
PP7080
AL499627.2
LINC02026
AC122108.2
RNASEH1-AS1
LINC00909
LINC02315
AC010976.1
AC010327.6
AP003119.3
AL033519.4
FIRRE
AC104785.1
AC012063.1
AC108463.2
AL162595.1
AL391684.1
AL031848.1
AL451050.2
AL096701.3
AC097448.1
AP002807.1
LINC00992
EPB41L4A-AS1
AC009107.2
AL445223.1
CLCA4-AS1
AC009533.4
AC019080.5
AC027348.1
AC009495.3
GTF3C2-AS1
LINC01151
AC009533.3
AC008554.1
THCAT158
AC002091.1
AC007731.3
AC009113.1
KCNMB2-AS1
AL731575.1
AC000123.1
AC021660.4
AC107027.3
AC021683.1
AP001269.4
AL031768.2
AL079304.1
TMEM147-AS1
AC008700.1
AC137770.1
AC020612.3
AC007431.2
LINC01954
MME-AS1
AC106712.1
CEP250-AS1
FGD5-AS1
AL390195.2
AC090517.5
AC110792.3
LINC01218
AC011815.2
AC073964.1
AC113133.1
AL049840.5
N4BP2L2-IT2
AC092329.4
AP003498.2
AL162464.2
AC012467.2
AC006213.4
LINC01023
AC007390.1
AC010896.1
AC093591.2
AC015802.7
Z95331.1
LINC01133
AC068658.1
AC232271.1
LINC02435
KCNMA1-AS2
MCM3AP-AS1
AC093890.2
AC006435.2
AC022166.1
PTOV1-AS2
AL157385.2
AC024475.3
TMED2-DT
AL360181.2
AL022396.1
AC112187.3
LINC02321
AC005481.1
AL162413.1
AC104407.1
SCUBE1-AS2
AC007387.1
AL022341.1
AC112220.2
AL627309.5
LINC00477
AC096564.1
LINC01277
AC069155.1
AP000866.6
AC090607.3
AC087289.2
AC022034.1
MRPS30-DT
AC022395.1
AC103879.1
AC064869.1
AC093297.2
AL121832.3
AL353689.3
LINC01014
GAS5
AL031282.2
AC099811.5
LINC02046
AC008687.2
AC092542.1
SYN3-AS1
AC099811.4
ITFG1-AS1
AC024909.1
MYO16-AS2
ZNF213-AS1
