# Supplementary material for: Computational analysis of heat shock proteins and ferroptosis-associated lncRNAs to predict prognosis in acute myeloid leukemia patients
Source: Front Genet. 2023 Aug 1;14:1218276. doi: 10.3389/fgene.2023.1218276 (PMC10436091; doi:10.3389/fgene.2023.1218276)
Supplement: Supplementary file 2 [file Table3.xlsx]

## Sheet: Sheet1
lncRNA name
AC110611.1
AP000759.1
ZEB2-AS1
FAM13A-AS1
AP000919.2
AC007952.6
AC021713.1
ZNF561-AS1
AC073389.1
LINC00534
THRA1/BTR
AC104964.2
AC068620.1
AC016629.2
AC012368.1
AC104623.1
AC104982.2
MIR99AHG
AC103876.1
AC034199.1
AC011377.1
AL121933.2
AC093746.1
USP3-AS1
AP005131.1
AC022272.1
BGLT3
EDRF1-AS1
LINC01415
AC004832.1
AL161725.1
AL355304.1
AL133320.2
LINC02542
DAAM2-AS1
AC137630.3
AC100763.1
AL035409.1
AC026782.2
AL157886.1
AC018685.3
AL354696.1
AC012254.3
AC005498.3
AC024084.1
LINC02692
NFE4
AC005670.3
AC092691.1
AC129507.4
AC068025.1
AC026356.1
AL590282.2
AC104825.1
LINC01521
LINC01993
AC127526.2
MIR4435-2HG
AC009090.6
AC090527.3
AL133243.2
AL683813.1
AC022079.2
EIF2AK3-DT
AC140847.2
AC012181.1
LINC01829
AC012073.1
STX18-IT1
RAB30-DT
AC078845.1
AC093849.4
AL157938.2
AL512590.3
AC091849.2
AC105265.2
MEG3
DNM3OS
HCG18
CYP2U1-AS1
AC020651.2
AC087286.2
EDIL3-DT
LINC02778
AL354836.1
AC097641.2
AC243964.3
AL109923.1
AL391863.2
AL355501.1
AC064805.2
AC005104.2
TMEM105
AC019080.1
ZNF528-AS1
LINC02156
AL022322.2
AC215522.2
AC092802.2
AL139423.2
AP000465.1
AL137002.1
AC062029.1
LINC01484
AC012101.2
AC020915.2
AC009971.1
AL592424.1
AL135838.1
AC079148.3
AC006237.1
AC084824.3
AC138150.1
AC138956.2
AC138331.1
AC097478.2
AC015845.1
ZNF8-ERVK3-1
AC130456.3
AC009228.1
AC087277.2
LINC01907
DDX11-AS1
HOXB-AS4
AC099344.3
ELMO1-AS1
MGAT3-AS1
NECTIN1-AS1
AC008119.1
AC005280.1
AC135782.3
AC002451.1
AC006364.1
LINC01353
AL359711.2
AL445309.1
B4GALT1-AS1
AC004672.1
NCK1-DT
GPR1-AS
TOLLIP-AS1
LINC01767
LINC01270
TBILA
AL132989.1
LINC01664
AL589935.1
AC037459.2
AC096586.2
AC113410.4
AC105415.1
AC007608.2
ZNF451-AS1
AC092718.4
AC108134.1
AC207130.1
AC022784.1
C5orf67
AL358232.2
AC245884.11
OGFR-AS1
Z85996.2
AC016597.1
LRIG2-DT
MAGI1-IT1
CHL1-AS1
AC106900.1
AC100834.2
AP001469.2
AC008567.3
AC127496.2
AL357552.2
AC015921.1
AC027088.5
AC008040.1
NIPBL-DT
AL162274.1
AL158166.2
AC000072.1
AC011477.1
AC104695.3
AL356740.3
AC040934.1
AC018690.1
E2F3-IT1
AC016586.1
AC010261.2
AC007066.2
AC006517.2
LINC02489
AC092574.2
HULC
AC015912.3
AC044802.2
AL137220.1
AP000944.7
AC022360.1
FOXP1-AS1
AC087273.2
AC107884.2
AC002463.1
AL590729.1
AC005606.2
AJ239328.1
AC108058.1
AC040169.1
BX537318.1
AC022679.2
AC100801.1
AL606489.1
AC004803.1
EPB41L4A-DT
AC007405.2
MAP3K20-AS1
AL157871.2
BACH1-AS1
AC104237.3
FMR1-IT1
AC022034.3
LMO7-AS1
AL138916.1
AC093788.1
EHD4-AS1
PCAT1
AC025263.1
AC002553.2
AC137810.1
AL162385.1
AC009237.14
EBLN3P
SMYD3-IT1
AL121845.4
AL138716.1
AC007391.2
AL031686.1
Z68871.1
ACAP2-IT1
AC007878.1
AC000120.1
LINC02086
SOCAR
AC008555.2
AL121790.2
AL157786.1
RAD51-AS1
AC090945.1
LYPLAL1-DT
MIATNB
AC233992.3
ZNF529-AS1
LINC02356
AP001528.1
IQCH-AS1
AC008147.2
AC110011.1
CHRM3-AS2
TTC28-AS1
AP002892.1
AC034231.1
AC055855.2
AC129492.1
AC020911.3
AL590666.5
AC134349.1
AC093110.1
AC104561.4
LINC00324
AC074011.1
AL050343.2
AC018816.1
GNAS-AS1
AP000962.1
AC006017.1
LINC01146
AP001531.1
AF121898.1
AC104561.3
EGOT
ITPRIP-AS1
IFNG-AS1
AC007494.2
AL356417.3
BAALC-AS1
AL731769.2
PRNCR1
AC099811.1
AC004947.1
AL592429.2
AL590652.1
LINC00656
TTC3-AS1
AL121957.1
AC025576.2
AC013644.1
AP001150.1
AL391834.1
OIP5-AS1
AC008969.2
AC012066.1
AC092268.1
CCR5AS
AL078604.2
AC002069.2
AC010247.2
ZNF582-AS1
TTC21B-AS1
AC025370.2
ZFPM2-AS1
AL136221.1
LINC01547
AC006445.3
AC004691.1
AF127936.1
AL021707.2
AL513165.1
AC018462.1
H19
LINC01128
AC005730.3
AC016245.1
LINC02656
AC060780.1
AL512308.1
NOP14-AS1
AL356737.2
AC139493.2
FTX
AC116348.2
LINC00624
AC089998.4
AC020743.3
AC006946.2
AC093330.3
AC093520.1
COL18A1-AS2
EIPR1-IT1
RERE-AS1
ST6GAL2-IT1
AC010378.1
ITPK1-AS1
AC009054.2
AL355916.2
SCOC-AS1
AC008280.2
AC104564.5
AL357873.1
LINC01538
AL121839.2
AC011455.8
AC009081.1
AL138889.3
AL009031.1
AL109837.3
AL031985.3
LINC02412
PBX1-AS1
AF111167.2
SNHG11
AF124730.1
LINC02457
AC069287.3
AL031429.2
AC079466.1
AC092120.1
AC004828.1
AC078962.3
AC063979.1
AL137786.1
BX322562.1
FLNB-AS1
AC103770.1
TBC1D22A-AS1
AC108210.1
GATA2-AS1
LINC00570
LINC02158
LINC02185
AL356747.1
AC023509.6
AC131235.2
AC099329.1
AC072022.1
AL133343.1
AP005137.2
LINC00887
AC146507.3
AC007431.1
AC006946.3
LINC00677
AC138207.4
AC116348.3
AC040162.3
LINC01033
AC010320.4
AC110795.1
AC009754.1
AL359091.4
AL078604.4
Z99755.2
LINC01089
AC068397.1
AC010636.2
LCMT1-AS2
AL356275.1
TMCC1-AS1
AP000779.1
SNHG4
AL021707.4
CLSTN2-AS1
TMPO-AS1
SLC8A1-AS1
AC013474.2
OSER1-DT
ALG13-AS1
AC018755.4
AL133477.1
AL606491.1
AC011815.1
AP000866.1
AP000894.2
AC016773.1
AL139353.2
RAI1-AS1
GPC5-AS2
AC138207.5
AL079343.1
YTHDF3-AS1
AC025576.3
LINC01474
AL603824.1
AC098484.4
CDKN2B-AS1
AC073592.1
AC013460.1
AC012354.1
NORAD
AC007496.2
AC083855.2
FSIP2-AS2
AC032044.1
CRPPA-AS1
AC009163.7
SEC24B-AS1
AP003498.1
ANKRD44-AS1
GUSBP11
AC124862.1
AC005845.1
NRAV
AC093227.1
MANEA-DT
C8orf44
AL139352.1
AL513524.1
AC116317.1
ZNF687-AS1
AL121985.1
AL133499.1
LINC02600
AL365330.1
TRMT2B-AS1
AC109133.1
Z98885.3
AC084816.1
AP003696.1
AL590385.1
AC078883.1
PAXBP1-AS1
AC104596.1
AC006504.5
AC007780.1
SCUBE1-AS1
KIAA0087
AL161662.1
LINC01340
AC116609.1
AC005009.1
AC118658.1
AL049820.1
AL592166.1
AL022067.1
PSMD6-AS2
LINC02675
LINC02234
AC113355.1
LINC01227
AP002761.2
AC003070.1
AC114811.2
AL391001.1
AC005261.1
Z82214.1
AC109446.2
AC115284.4
AC116552.1
MAP3K5-AS1
C6orf223
DCUN1D2-AS
AC022893.1
AC005746.1
AL078581.4
AL133410.1
AC130324.2
AC112236.3
AC090802.1
AC104237.2
AL033397.2
ERVE-1
AL450226.1
XXYLT1-AS2
FAM225A
LINC01169
AC105219.1
Z99572.1
AC092384.1
BICRA-AS1
AC037198.1
AC020763.1
FRG1-DT
AL158163.1
AL359715.2
LINC02691
AC090630.1
AL121584.1
AC093297.1
LCT-AS1
AC010615.2
AC112484.1
LINC02257
AL354811.1
AC026620.2
AL008730.1
AC006141.1
NUTM2B-AS1
AC010280.2
AP005900.1
AC116407.2
AL161663.2
AC096536.3
BACH1-IT3
SATB2-AS1
BNC2-AS1
AC025175.1
AC108199.1
AC116049.1
AL592301.1
AC104984.3
AC103794.1
LINC01030
AL359921.1
AC004908.1
RNF216P1
AC007193.2
LINC01181
COA6-AS1
AL133215.2
AC090338.1
AC131097.3
AC068759.1
AC236668.1
ZNF433-AS1
FAM30A
AC005856.1
AC100803.3
AL133371.2
AL354950.3
AP000462.1
AL512353.1
AC027250.2
AC093599.2
AL596202.1
LINC01534
CLYBL-AS2
LINC01588
AL592295.6
ATP13A4-AS1
DHRS4-AS1
AC025176.1
AC100793.2
BASP1-AS1
AC003043.2
ANKRD10-IT1
LINC02664
AC004083.1
AL121820.3
Z98886.1
PAPPA-AS2
BX470102.2
LRP1-AS
AC055811.1
AC012313.1
AL162584.1
AC108865.2
AL390719.2
AL158212.3
AC022364.1
AL450344.2
AL591002.1
AL137789.2
AC025031.3
AL035448.1
LACTB2-AS1
AC095057.3
LINC02770
AL080317.2
AP003096.1
KAZN-AS1
AC092802.3
AL929091.1
EIF3J-DT
FGF12-AS3
AC079148.2
HMGA2-AS1
LINC00653
GMDS-DT
AL139246.5
AC092127.2
LINC00877
AC000403.1
AC091057.1
AC048382.1
LINC02201
MRPL20-AS1
AC093159.1
AC008264.2
AC009120.2
AC109597.1
AL512603.2
AP000897.1
AC091563.1
AL355103.1
LINC02786
AC010978.1
AC005519.1
LINC02137
AP005899.2
LINC01366
AL022345.4
AC024267.5
AC007406.4
AC007695.1
PPP3CB-AS1
AC127496.5
AC007686.4
LINC02767
AL133330.1
AP001469.3
TFAP2E-AS1
AC020934.2
AC092275.1
LINC01217
AC012668.3
LINC01238
AC092118.1
BAALC-AS2
SMILR
LINC02649
AC007880.1
LMF1-AS1
AC242988.2
AL139351.1
AL445222.1
DLEU2L
OBI1-AS1
AC007877.1
ERI3-IT1
AL161756.1
AL360015.1
AC008736.1
AC026495.1
SMCR5
AC004549.1
AC079804.3
LINC00989
AC104031.1
GPC5-IT1
DPP4-DT
AL391121.1
AC104257.1
AC069281.1
SCAMP1-AS1
AC017006.1
AC005387.1
AL353753.1
TSBP1-AS1
Z94721.1
AC012360.3
AL035045.1
AC004522.4
MRGPRF-AS1
AC234775.3
AC024896.1
AC122129.1
AL158832.1
FLJ40194
SCAT1
AC009486.2
AL355488.1
AL357093.2
LINC00562
AC127526.4
AC018552.3
LINC02705
AGAP1-IT1
LINC02207
ELN-AS1
AC106799.3
DPYD-IT1
NLGN1-AS1
AC016549.1
AF181450.1
AC010335.1
LINC00871
GPC5-AS1
AC108053.1
LUCAT1
AL158847.1
AL138759.1
AL161891.1
AC092490.2
MTOR-AS1
AP003715.1
C17orf77
AC087286.4
PSMA3-AS1
HTR2A-AS1
AL513327.2
AC124947.1
TRIM52-AS1
AC105265.3
AP002954.1
AC092145.1
AP002813.1
AL513550.1
LINC00863
AL161772.1
AL137024.1
RTCA-AS1
MECOM-AS1
AL133243.3
AC099552.2
AL645939.5
TMEM9B-AS1
AC127526.5
AP000936.1
AC108136.1
AC108449.2
AC079776.5
AL591684.2
AL138778.1
FAM245B
AL049840.6
SNHG17
AC113361.1
AC069410.1
NNT-AS1
AC105285.1
AL031600.1
AL445209.1
AC077690.1
AC068774.1
AC004943.2
AC087741.1
LAMTOR5-AS1
AC010834.3
AC016876.1
AL807757.1
AC103702.2
AC005486.1
AC100801.2
HCG15
PTPRN2-AS1
MYLK-AS1
LINC00893
ERICH6-AS1
AC090559.1
SLC2A1-AS1
CT70
AC100782.1
LINC01046
AL356056.2
LINC00173
PLAC4
AC096747.1
AL137186.1
AC011498.3
AC109587.1
AL359094.1
AC006116.9
AL513412.1
AL606534.1
AC102945.1
LINC02572
AC090617.1
AL031291.1
RPARP-AS1
AC092839.1
AL135960.1
AL022328.3
AL355482.1
AC090644.1
MAGI1-AS1
AC099518.1
LINC00189
AC090409.1
AL132711.1
AL031599.1
AP002892.2
AL731769.1
AC109460.3
AL022328.4
AP005671.1
SH3TC2-DT
LYRM4-AS1
PDE2A-AS1
AL023877.1
SNHG9
AL592148.3
TPT1-AS1
AL021978.1
FOXP1-IT1
LINC01482
AC009065.4
DGCR11
AC013403.2
AC019205.1
AC005046.1
AF230666.1
AC123788.1
AC097639.1
LINC02700
AC068580.3
AC040904.1
AC055874.1
AL049840.2
Z93022.1
AC027601.1
AC079210.1
FAM53B-AS1
AC000036.1
AL137127.1
AC132872.3
AC010973.2
AC138207.1
LINC00506
KIF5C-AS1
AC022217.3
AC010247.1
AL139807.1
AC008969.1
AC010809.3
AC006213.7
AL022097.1
AC245014.1
AL135818.2
AC005071.1
AC005034.5
AC106818.2
Z99289.1
CASC19
AC005632.3
AC009237.15
AC007638.2
AP006621.3
AL138900.1
BACE1-AS
CPEB1-AS1
NIFK-AS1
MRTFA-AS1
ZKSCAN2-DT
ZNF197-AS1
NOL4L-DT
AC006511.6
PELATON
AC092645.2
AL160290.1
AC006059.1
AC131025.3
ALKBH3-AS1
AC114730.1
AP000813.1
CFLAR-AS1
Z83843.1
ARHGAP26-IT1
RNF213-AS1
LINC01602
LINC00520
SLC25A21-AS1
STX18-AS1
NECTIN4-AS1
AL121970.1
AC087164.1
AC011524.1
LINC01504
AC116366.1
AC131391.1
AC068282.1
ARAP1-AS2
LINC00342
AL096870.10
AP003065.1
UST-AS2
KCNMA1-AS3
CASC9
LINC02795
SP2-AS1
AL731566.2
AC004828.2
AC079466.2
AC087854.1
AC103996.2
AC097658.3
AC121338.1
PPM1F-AS1
CRIM1-DT
ZNF32-AS1
AC012368.2
AC137894.1
AC068831.5
MYB-AS1
MIR193BHG
AC011445.1
AC243960.1
AL356134.1
MYO16-AS1
LINC01097
AL021368.2
AC078850.2
AC108463.3
AC090220.1
AL157369.1
AC137932.3
AL132982.1
AC138123.1
AC124014.1
LINC00665
AC110611.2
AC131182.1
AC026801.2
AC004241.4
TPRG1-AS1
AC092636.1
AC084125.2
AC108477.1
PTPRJ-AS1
ZBED3-AS1
AL158071.3
AC120053.1
AL035409.2
PAXIP1-AS2
COL18A1-AS1
AC017104.5
AC096577.1
AP001094.3
AL139351.3
AL354696.2
AL162171.3
AC004584.3
AC093675.1
AL451123.1
PDYN-AS1
AC069368.2
FLJ37453
LINC02249
AC130888.1
PTCSC1
AL158850.1
RIPOR3-AS1
LINC02151
AL031123.4
AC027419.2
PITRM1-AS1
AC012181.2
PCAT19
AC002070.1
AC244093.5
AC020611.2
AC025539.1
AC008680.1
AL451047.1
AC084876.1
AL451127.1
AC009244.1
AFF2-IT1
MKNK1-AS1
AC092279.1
AC011899.3
CKMT2-AS1
AC107308.1
AC022784.6
AC093627.4
COX10-AS1
AL139294.1
MIR3945HG
C15orf54
AC127526.1
AC131944.1
THRB-IT1
INTS6-AS1
AL391839.1
AC111170.1
AC064805.1
AL391863.1
AC010643.1
LINC00630
AC010632.1
AC007728.2
LINC02367
AC005104.1
AC079753.2
AC000050.2
AL442071.2
AC010525.1
BX323046.1
TMEM220-AS1
LINC02432
AC023090.1
AC106820.3
VCAN-AS1
AC023632.2
AC012615.6
AL021807.1
ATP2A1-AS1
AL355987.4
PRICKLE2-AS2
AL031668.1
GRM3-AS1
SDCBP2-AS1
AC003093.1
AC011752.1
MADD-AS1
AL157827.2
AC083798.2
AC002511.1
BX539320.1
AC084864.2
AC097634.2
AC139491.8
VAC14-AS1
AL627308.3
AC073476.2
WAC-AS1
CYP1B1-AS1
AL137002.2
AL162456.1
PTOV1-AS1
ITGB2-AS1
AC090774.2
AC092802.1
AC022405.1
AC106793.1
BACH1-IT1
AC073210.3
AC022540.1
AC104071.1
LINC00216
AC246787.2
AP000462.3
AP001189.3
C2-AS1
LINC01503
AC107068.1
AC008753.2
SNAP47-AS1
AC005008.2
AC024361.1
AC069222.1
MIR22HG
AC245052.7
AC046168.2
AC005280.2
AC008055.2
AC093766.1
AC104335.1
AC004492.1
MIR133A1HG
SYP-AS1
NOP53-AS1
AC064874.1
AC024267.1
EPS15-AS1
LINC01345
AC092338.1
AL050341.2
SOX5-AS1
PLCG1-AS1
AL357075.2
WARS2-AS1
AC022001.3
AC007608.1
AC123912.4
AC011753.2
AATBC
AL138966.2
LINC01428
FBXW7-AS1
AP001363.1
AL449983.1
AL591895.1
BOLA3-AS1
AC022784.2
AC138207.9
AC009549.1
AC099795.1
AC022150.4
AC044802.1
LINC02024
ZEB1-AS1
AC023481.1
AC024559.1
ANAPC1P2
DNAH17-AS1
AC068014.1
AL162274.2
AL021918.5
AC011477.2
SIX3-AS1
ZNF460-AS1
RBM38-AS1
LINC01127
AC231533.1
INO80-AS1
C21orf62-AS1
TMSB15B-AS1
HECW2-AS1
AC010261.1
AC008957.2
AC139887.2
AC009318.3
SOS1-IT1
WASHC5-AS1
AL355432.1
AC091178.2
AC068898.2
MRPL20-DT
AC068733.1
DELEC1
AL583808.1
ZNF32-AS2
AL583829.1
MIR4713HG
AL390839.1
AL021578.1
MIR9-1HG
NRSN2-AS1
AC092747.4
AC117430.1
AC130650.2
CD44-AS1
USP46-DT
LINC00839
AC025741.1
AP000462.2
AL049869.2
AL359916.1
LINC00896
KLHDC7B-DT
LINC02617
AL022098.1
AL662884.5
AC008753.3
LINC01305
AL591721.1
AC132192.1
AF130248.1
AL080317.1
LINC01409
DNAJC3-DT
AC012613.1
AL162425.1
AL590550.1
DISC1FP1
THORLNC
AC245427.2
AC108865.1
AL118516.1
AL731569.1
AL133485.2
PLBD1-AS1
AC099661.1
AP000897.2
AC007463.1
AC133919.1
AC109597.2
LINC00906
AL136320.1
AC009318.2
AC245187.2
FAF1-AS1
AC103923.1
FAM157C
AC008551.1
AC130895.1
AC079684.1
AC048382.2
AC022868.1
AC010327.7
SLFNL1-AS1
LINC02139
AC092127.1
AL136309.2
SNHG15
AP002336.1
LINC02772
AC021785.1
AC005840.2
AL133338.1
ELFN1-AS1
AC022150.2
AL138789.1
AP005059.2
AC080078.1
AC072028.1
AC018742.1
LINC02232
AC022001.2
AC010230.1
AL139002.1
AC007220.2
IQCJ-SCHIP1-AS1
LINC02048
SPON1-AS1
LINC02416
AL049712.1
SNX9-AS1
JMJD1C-AS1
LINC02035
AC022137.3
LINC01543
OTUD6B-AS1
AL592156.1
AL592431.1
AC245164.1
LINC01264
AC010623.1
AC099313.1
ZNF337-AS1
STEAP3-AS1
AC012531.1
AL662791.1
FLJ20021
AL121988.1
AC139887.4
AC009435.1
AL512631.1
AC011442.1
PDE6B-AS1
AL118508.1
AL033519.5
AL096799.1
WWTR1-IT1
MHENCR
IRF1-AS1
AL445524.1
AC004076.2
AC116351.2
AL160272.1
PDE2A-AS2
ELOA-AS1
AC025917.1
AC064852.1
AL365356.1
HDAC4-AS1
AL139349.1
AL353748.3
AC025287.3
AC005387.2
AC009126.1
AC012557.1
AC137932.2
LINC01216
AC004053.1
AC069281.2
AL138720.1
AL139041.1
AL158832.2
AC079921.1
WASIR2
TMEM161B-AS1
GPRC5D-AS1
AC004921.1
AL499627.2
AL021328.1
LINC02026
LINC01013
LINC00909
LINC02315
EZR-AS1
AC010327.6
AC116651.1
AL731567.1
AC004893.2
AL033519.4
FIRRE
LINC00311
AC104785.1
AC012063.1
U62317.3
AL021368.3
AC131971.1
AC108463.2
AC009731.1
AL162595.1
AL031848.1
AC010327.8
AC025164.1
AL096701.3
AC104667.1
AC097448.1
AP002807.1
ALG9-IT1
AC011479.3
MGC16275
CELF2-AS1
ZNF790-AS1
AC009107.2
AL445223.1
AC125437.3
AC084871.1
AL137157.1
AL121935.2
AC007728.3
AC125611.4
AC009533.4
AC020550.2
AC019080.5
AC009486.1
PRDX6-AS1
TUSC7
AC011899.2
AC079209.1
AC009495.3
LINC01151
AC009533.3
AC008554.1
ARHGAP26-AS1
THCAT158
AL117190.1
AC009113.1
AL358394.1
KCNMB2-AS1
AC092490.1
AL135784.1
AC010343.3
AL731575.1
AL513327.1
AC021660.4
AC107027.3
AC092800.1
AP001269.4
LINC01355
AC009951.6
CAHM
AL450467.1
AC011498.6
AC023137.1
APOA1-AS
AL031768.2
LINC00400
AL079304.1
TMEM147-AS1
AC008700.1
AC137770.1
AC093330.1
AC020612.3
AL691432.2
AC007014.1
AC007431.2
AL139106.1
AC010636.1
AC020661.4
Z94721.3
AC132872.2
AC069209.2
AC106712.1
FGD5-AS1
AC006238.2
AL390195.2
AC104389.2
AC090517.5
AC093732.1
LINC00968
AC005837.4
AC110792.3
LINC01218
AC104958.1
LINC02138
AC011815.2
RPS6KA2-AS1
AC073964.1
AC113133.1
AP000357.2
AL049840.5
N4BP2L2-IT2
AC092329.4
AP003498.2
AL162464.2
AC098869.2
AL078600.1
CERNA1
AC006213.4
LINC01023
AC092120.3
AC007390.1
AC007541.1
AL512343.2
AC010896.1
AC093591.2
AL391095.2
AC015802.7
AC127164.1
Z95331.1
LINC01133
AC068658.1
AC232271.1
LINC01700
LINC02528
VLDLR-AS1
KCNMA1-AS2
AC091180.2
MCM3AP-AS1
AC007496.1
AC093890.2
LINC02268
BACH1-IT2
AL133456.1
AP006222.2
AC133540.1
AC104564.1
PTOV1-AS2
LINC00482
GAS6-DT
AC035139.2
AP003108.1
AC023154.1
AC006213.3
AC023385.1
AC006213.5
AC024475.3
AL355336.1
LSAMP-AS1
TMED2-DT
AC007786.2
AC008758.2
AL360181.2
AL356805.1
LINC01374
SAP30-DT
AL449214.1
SAP30L-AS1
AC092794.1
AC117500.2
AL022396.1
AC112187.3
AL357522.1
AL162413.1
AC104407.1
LINC02683
AC012349.1
AC007906.1
SCUBE1-AS2
LINC01506
TSC22D1-AS1
AC116158.2
AC026471.5
AC021491.4
AL022341.1
AC021188.1
AP003390.1
AC005083.1
AC023424.2
AL138820.1
AC234031.1
LINC00477
AC040169.3
AC007598.2
LINC01612
AL359220.1
AC079866.2
MFF-DT
AC068205.2
AC096992.2
AL645768.1
AC069155.1
LINC00339
AP000866.6
AC090607.3
AC022007.1
AC013553.3
AC087289.2
AC022034.1
MRPS30-DT
AC130324.1
AC009229.2
AL035693.1
AC092746.1
AC006159.1
AP000962.3
HIF1A-AS3
DNMBP-AS1
SLC7A11-AS1
WWOX-AS1
AL035588.1
AC064869.1
AC079781.5
AC048337.1
AC009133.1
AL136146.2
AC093297.2
AC109460.2
AL121832.3
LINC01237
AC084026.2
AL356417.1
AC016821.1
AL353689.3
LINC01014
LINC00379
AIRN
AL844908.1
AC099811.5
MIR3681HG
AC012020.1
AL022328.2
LINC01655
AL049646.1
LINC02046
AC092542.1
AC104118.1
AC099811.4
ITFG1-AS1
AC024909.1
HCP5
MYO16-AS2
ITPKB-IT1
AP002907.1
AC011466.3
