# Supplementary material for: Computational analysis of heat shock proteins and ferroptosis-associated lncRNAs to predict prognosis in acute myeloid leukemia patients
Source: Front Genet. 2023 Aug 1;14:1218276. doi: 10.3389/fgene.2023.1218276 (PMC10436091; doi:10.3389/fgene.2023.1218276)
Supplement: Supplementary file 3 [file Table6.xlsx]

## Sheet: Supplementary table 3
Covariates	Type	Total	Test	Train	Pvalue
cytogenetics_risk	Favorable+Normal	100(78.74%)	51(80.95%)	49(76.56%)	0.6983
cytogenetics_risk	Poor	27(21.26%)	12(19.05%)	15(23.44%)
age	≥60	73(57.48%)	40(63.49%)	33(51.56%)	0.2379
age	＜60	54(42.52%)	23(36.51%)	31(48.44%)
blast_cell	high	66(51.97%)	29(46.03%)	37(57.81%)	0.2497
blast_cell	low	61(48.03%)	34(53.97%)	27(42.19%)
bone_marrow_blast_cell	high	64(50.39%)	29(46.03%)	35(54.69%)	0.4249
bone_marrow_blast_cell	low	63(49.61%)	34(53.97%)	29(45.31%)
hemoglobin	high	102(80.31%)	49(77.78%)	53(82.81%)	0.6239
hemoglobin	low	25(19.69%)	14(22.22%)	11(17.19%)
leukocyte	high	65(51.18%)	33(52.38%)	32(50%)	0.9276
leukocyte	low	62(48.82%)	30(47.62%)	32(50%)
FAB	M3	12(9.45%)	8(12.7%)	4(6.25%)	0.3478
FAB	non-M3	115(90.55%)	55(87.3%)	60(93.75%)
gender	female	56(44.09%)	30(47.62%)	26(40.62%)	0.5386
gender	male	71(55.91%)	33(52.38%)	38(59.38%)
