# Supplementary material for: Computational analysis of heat shock proteins and ferroptosis-associated lncRNAs to predict prognosis in acute myeloid leukemia patients
Source: Front Genet. 2023 Aug 1;14:1218276. doi: 10.3389/fgene.2023.1218276 (PMC10436091; doi:10.3389/fgene.2023.1218276)
Supplement: Supplementary file 4 [file Table4.xlsx]

## Sheet: Sheet1
lncRNA name
AC110611.1
FAM13A-AS1
AC021713.1
LINC00534
AC068620.1
AC016629.2
MIR99AHG
AC103876.1
AL121933.2
AC093746.1
AC022272.1
EDRF1-AS1
LINC01415
AC004832.1
AC137630.3
AL035409.1
AL157886.1
AL354696.1
NFE4
AC005670.3
AC026356.1
AC104825.1
LINC01993
AC127526.2
MIR4435-2HG
AC009090.6
AC090527.3
AL133243.2
AC105265.2
HCG18
AC019080.1
LINC02156
AL022322.2
AC215522.2
AP000465.1
AC009971.1
AL592424.1
AC079148.3
AC084824.3
AC138150.1
AC138956.2
MGAT3-AS1
AC008119.1
AL445309.1
GPR1-AS
LINC01767
LINC01270
TBILA
AL132989.1
AC096586.2
AC113410.4
AC105415.1
ZNF451-AS1
C5orf67
AL358232.2
Z85996.2
MAGI1-IT1
AC106900.1
AC100834.2
AC008567.3
NIPBL-DT
AC000072.1
AC011477.1
AC010261.2
AC007066.2
AC006517.2
AC044802.2
AJ239328.1
AC108058.1
BX537318.1
EPB41L4A-DT
AC007405.2
MAP3K20-AS1
AL157871.2
AL138916.1
AL162385.1
AC009237.14
EBLN3P
AL138716.1
AC007391.2
Z68871.1
ACAP2-IT1
AC000120.1
AL157786.1
RAD51-AS1
AP001528.1
IQCH-AS1
AC110011.1
CHRM3-AS2
TTC28-AS1
AC129492.1
LINC00324
AP000962.1
LINC01146
AP001531.1
AF121898.1
AC104561.3
AC099811.1
AC004947.1
OIP5-AS1
AL078604.2
AC002069.2
TTC21B-AS1
AL136221.1
LINC01547
AC004691.1
AF127936.1
AL513165.1
AC060780.1
NOP14-AS1
FTX
LINC00624
AC020743.3
COL18A1-AS2
AC010378.1
AC008280.2
AL357873.1
AC011455.8
AC009081.1
AL109837.3
LINC02412
PBX1-AS1
AF124730.1
AL031429.2
AC079466.1
AC063979.1
AL137786.1
BX322562.1
LINC00570
AL356747.1
AC099329.1
AL133343.1
AC007431.1
LINC01033
AL359091.4
AL078604.4
AC068397.1
AC010636.2
TMCC1-AS1
SNHG4
CLSTN2-AS1
AC013474.2
ALG13-AS1
AL139353.2
LINC01474
AC098484.4
AC013460.1
AC012354.1
NORAD
CRPPA-AS1
SEC24B-AS1
AP003498.1
NRAV
MANEA-DT
ZNF687-AS1
AL365330.1
AC109133.1
PAXBP1-AS1
SCUBE1-AS1
LINC01340
LINC02234
AP002761.2
AL391001.1
Z82214.1
AC022893.1
AL078581.4
ERVE-1
FAM225A
Z99572.1
AL158163.1
AL121584.1
AC093297.1
AC026620.2
NUTM2B-AS1
AC010280.2
AL161663.2
BNC2-AS1
AC116049.1
AC104984.3
LINC01030
AC007193.2
COA6-AS1
AC068759.1
AC236668.1
AC100803.3
AP000462.1
AL596202.1
AL592295.6
ATP13A4-AS1
DHRS4-AS1
AC100793.2
ANKRD10-IT1
AC004083.1
PAPPA-AS2
AC012313.1
AL390719.2
AL158212.3
AC022364.1
AL450344.2
AL137789.2
LINC02770
AL080317.2
AC092802.3
EIF3J-DT
FGF12-AS3
AC079148.2
GMDS-DT
LINC00877
LINC02201
MRPL20-AS1
AC093159.1
AC009120.2
AL512603.2
AP005899.2
LINC01366
AC024267.5
AC007406.4
PPP3CB-AS1
AC020934.2
LINC01217
AC092118.1
SMILR
AC007880.1
AL139351.1
DLEU2L
AC007877.1
AC008736.1
AC079804.3
LINC00989
SCAMP1-AS1
AC017006.1
AC005387.1
AL353753.1
TSBP1-AS1
AC012360.3
AC009486.2
AC127526.4
AC106799.3
NLGN1-AS1
LINC00871
AL158847.1
C17orf77
PSMA3-AS1
HTR2A-AS1
TRIM52-AS1
AP002954.1
AP002813.1
AL513550.1
AL137024.1
RTCA-AS1
AC127526.5
AP000936.1
AC108136.1
AC108449.2
AC079776.5
AL049840.6
AC113361.1
AC069410.1
AL031600.1
AC068774.1
AC010834.3
AC100801.2
HCG15
ERICH6-AS1
AC100782.1
PLAC4
AC109587.1
AL606534.1
RPARP-AS1
AL135960.1
MAGI1-AS1
AC099518.1
AC090409.1
AL023877.1
SNHG9
AL592148.3
FOXP1-IT1
AF230666.1
AC055874.1
AL049840.2
AC027601.1
KIF5C-AS1
AC010809.3
AC005071.1
Z99289.1
AC009237.15
AL138900.1
BACE1-AS
NIFK-AS1
NOL4L-DT
AC006511.6
PELATON
AC006059.1
AC131025.3
AP000813.1
Z83843.1
LINC00520
SLC25A21-AS1
STX18-AS1
NECTIN4-AS1
AL121970.1
LINC00342
KCNMA1-AS3
SP2-AS1
AL731566.2
MIR193BHG
AL356134.1
AL021368.2
AC078850.2
AC108463.3
AL132982.1
AC092636.1
ZBED3-AS1
AC120053.1
AL035409.2
PAXIP1-AS2
COL18A1-AS1
AC017104.5
AC096577.1
AL139351.3
AL354696.2
PDYN-AS1
AC130888.1
RIPOR3-AS1
LINC02151
PITRM1-AS1
AL451047.1
AC084876.1
CKMT2-AS1
AC022784.6
COX10-AS1
AL139294.1
C15orf54
AC127526.1
THRB-IT1
INTS6-AS1
AC010643.1
LINC00630
LINC02367
AL442071.2
AC010525.1
BX323046.1
LINC02432
AC012615.6
ATP2A1-AS1
PRICKLE2-AS2
GRM3-AS1
SDCBP2-AS1
AC003093.1
AC011752.1
AC083798.2
AC084864.2
AL627308.3
AC092802.1
AC106793.1
AC104071.1
AP000462.3
AP001189.3
C2-AS1
LINC01503
AC008753.2
AC005008.2
AC024361.1
AC046168.2
AC005280.2
AC008055.2
AC093766.1
AC104335.1
AC064874.1
LINC01345
AL050341.2
SOX5-AS1
AL357075.2
AC123912.4
AL449983.1
BOLA3-AS1
AC044802.1
AC011477.2
SIX3-AS1
AC231533.1
C21orf62-AS1
HECW2-AS1
AC010261.1
SOS1-IT1
AL355432.1
AC091178.2
MRPL20-DT
ZNF32-AS2
MIR4713HG
AC117430.1
USP46-DT
LINC00839
AC025741.1
AP000462.2
KLHDC7B-DT
AL591721.1
AL080317.1
DNAJC3-DT
AL590550.1
DISC1FP1
THORLNC
AC108865.1
AC133919.1
AC009318.2
AC245187.2
FAM157C
AC079684.1
AC022868.1
LINC02772
AC021785.1
AL133338.1
AC018742.1
LINC02232
AL139002.1
LINC02416
JMJD1C-AS1
LINC02035
AL592156.1
ZNF337-AS1
AL662791.1
FLJ20021
AL121988.1
AL118508.1
MHENCR
AL445524.1
ELOA-AS1
AC025917.1
HDAC4-AS1
AL353748.3
LINC01216
AC069281.2
AL138720.1
AL158832.2
AL499627.2
LINC02026
LINC00909
LINC02315
AC010327.6
AL033519.4
FIRRE
AC104785.1
AC012063.1
AC108463.2
AL162595.1
AL031848.1
AL096701.3
AC097448.1
AP002807.1
AC009107.2
AL445223.1
AC009533.4
AC019080.5
AC009495.3
LINC01151
AC009533.3
AC008554.1
THCAT158
AC009113.1
KCNMB2-AS1
AL731575.1
AC021660.4
AC107027.3
AP001269.4
AL031768.2
AL079304.1
TMEM147-AS1
AC008700.1
AC137770.1
AC020612.3
AC007431.2
AC106712.1
FGD5-AS1
AL390195.2
AC090517.5
AC110792.3
LINC01218
AC011815.2
AC073964.1
AC113133.1
AL049840.5
N4BP2L2-IT2
AC092329.4
AP003498.2
AL162464.2
AC006213.4
LINC01023
AC007390.1
AC010896.1
AC093591.2
AC015802.7
Z95331.1
LINC01133
AC068658.1
AC232271.1
KCNMA1-AS2
MCM3AP-AS1
AC093890.2
PTOV1-AS2
AC024475.3
TMED2-DT
AL360181.2
AL022396.1
AC112187.3
AL162413.1
AC104407.1
SCUBE1-AS2
AL022341.1
LINC00477
AC069155.1
AP000866.6
AC090607.3
AC087289.2
AC022034.1
MRPS30-DT
AC064869.1
AC093297.2
AL121832.3
AL353689.3
LINC01014
AC099811.5
LINC02046
AC092542.1
AC099811.4
ITFG1-AS1
AC024909.1
MYO16-AS2
