# Supplementary material for: Computational analysis of heat shock proteins and ferroptosis-associated lncRNAs to predict prognosis in acute myeloid leukemia patients
Source: Front Genet. 2023 Aug 1;14:1218276. doi: 10.3389/fgene.2023.1218276 (PMC10436091; doi:10.3389/fgene.2023.1218276)
Supplement: Supplementary file 6 [file Table5.xlsx]

## Sheet: Sheet1
LncRNA name	HR	HR.95L	HR.95H	pvalue
AC103876.1	0.650718	0.460961	0.918589	0.0145773
AC022272.1	0.531502	0.303378	0.931164	0.0271569
EDRF1-AS1	0.472266	0.246908	0.903312	0.0233731
AC005670.3	0.563855	0.342089	0.929386	0.0246285
AC026356.1	0.593708	0.395488	0.891276	0.0118948
AL133243.2	0.437498	0.23926	0.799986	0.00725976
HCG18	0.652948	0.444913	0.958257	0.0294197
AC084824.3	0.442535	0.243631	0.803826	0.00742733
AC138956.2	0.567732	0.336392	0.958167	0.0340067
LINC01270	7.72098	2.25584	26.4263	0.00113056
AL132989.1	0.482186	0.261202	0.890128	0.0196964
AC096586.2	0.521523	0.32523	0.83629	0.00689258
AJ239328.1	0.704457	0.512123	0.969024	0.0312889
AL162385.1	2.34559	1.09188	5.0388	0.028868
AL138716.1	0.222882	0.0655403	0.757948	0.0162278
Z68871.1	0.624355	0.396408	0.98338	0.0421262
AC000120.1	0.349593	0.20312	0.601693	0.000148417
AC099811.1	0.738191	0.546806	0.996561	0.0474278
AC004947.1	2.06637	1.24419	3.43184	0.0050459
LINC01547	1.98691	1.38851	2.84319	0.000173177
AC060780.1	0.661311	0.443356	0.986413	0.0426601
LINC00624	0.484871	0.286617	0.820259	0.00696276
AC098484.4	0.347499	0.190294	0.634573	0.000581248
AC012354.1	0.60046	0.36483	0.988274	0.0448178
AL078581.4	0.546242	0.320784	0.930161	0.025978
AL158163.1	0.521427	0.295674	0.919546	0.0244655
ANKRD10-IT1	0.559666	0.31797	0.98508	0.044212
AL080317.2	0.446943	0.236365	0.845127	0.0132248
LINC00877	1.67908	1.17875	2.39178	0.00409116
AC024267.5	0.619562	0.419175	0.915744	0.0163287
AC020934.2	0.602118	0.402121	0.901585	0.0137801
AL139351.1	1.58974	1.0976	2.30254	0.0141806
AC007877.1	1.4329	1.12375	1.82711	0.00372096
AC012360.3	0.569249	0.331205	0.978381	0.0414439
LINC00871	1.80127	1.096	2.96036	0.0202547
AP002954.1	1.42251	1.03868	1.94818	0.0280567
KIF5C-AS1	1.78758	1.09578	2.91614	0.0200041
PELATON	1.18645	1.01787	1.38294	0.0287809
NECTIN4-AS1	4.48729	1.2748	15.7952	0.0193825
LINC00342	0.528012	0.335408	0.831216	0.00580756
AL139351.3	1.45465	1.08004	1.95917	0.0136318
PDYN-AS1	2.1603	1.06493	4.38235	0.0328204
LINC00630	0.481244	0.257315	0.900046	0.022042
AC012615.6	0.539797	0.304806	0.955955	0.0344776
LINC01503	1.83989	1.21003	2.79761	0.00434947
AC008753.2	1.37669	1.13353	1.67202	0.00126448
AC046168.2	2.05863	1.21369	3.49179	0.00739826
SIX3-AS1	0.585289	0.346176	0.989563	0.0455954
KLHDC7B-DT	1.55463	1.01423	2.38297	0.0428876
AL590550.1	2.61306	1.07519	6.35059	0.0340089
MHENCR	1.55795	1.00011	2.42693	0.0499424
AC025917.1	0.637129	0.430362	0.943236	0.0243287
HDAC4-AS1	2.17624	1.20753	3.92207	0.00966871
LINC02026	3.83244	1.24171	11.8286	0.0194677
FIRRE	0.682655	0.490321	0.950434	0.0237561
AC009533.4	1.72546	1.01712	2.92709	0.043082
AC008554.1	0.309853	0.115649	0.830173	0.0198004
AL031768.2	0.598842	0.380103	0.943459	0.0270414
AC008700.1	0.486503	0.25757	0.918916	0.0263798
AC092329.4	0.549302	0.371879	0.811376	0.00261072
AC093591.2	0.626694	0.400521	0.980586	0.0407769
MCM3AP-AS1	0.571122	0.334054	0.976429	0.0406445
MRPS30-DT	0.529514	0.287499	0.975257	0.0413137
AC099811.4	0.677792	0.485716	0.945825	0.0221621
